# Supplementary material for: Undiagnosed HIV Infections May Drive HIV Transmission in the Era of “Treat All”: A Deep-Sampling Molecular Network Study in Northeast China during 2016 to 2019
Source: Viruses. 2022 Aug 27;14(9):1895. doi: 10.3390/v14091895 (PMC9502473; doi:10.3390/v14091895)
Supplement: Supplementary file 1 [file viruses-14-01895-s001.zip]

Archive with 1 entries (1 files):
- viruses-1840531-supplementary.pdf
